# Supplementary material for: Metformin Influence on the Intestinal Microbiota and Organism of Rats with Metabolic Syndrome
Source: Int J Mol Sci. 2022 Jun 20;23(12):6837. doi: 10.3390/ijms23126837 (PMC9224185; doi:10.3390/ijms23126837)
Supplement: Supplementary file 1 [file ijms-23-06837-s001.zip]

Archive with 1 entries (1 files):
- ijms-1725717-supplementary.pdf
